# Supplementary material for: Activated Microglia Desialylate and Phagocytose Cells via Neuraminidase, Galectin-3, and Mer Tyrosine Kinase
Source: J Immunol. 2017 May 12;198(12):4792–801. doi: 10.4049/jimmunol.1502532 (PMC5458330; doi:10.4049/jimmunol.1502532)
Supplement: Data Supplement [file JI_1502532.zip]

Archive with 2 entries (2 files):
- JI_1502532_Supplemental_Figures_1.pdf
- manifest.xml
